# Supplementary material for: Medicaid expansion and opioid supply policies to address the opioid overdose crisis
Source: Drug Alcohol Depend Rep. 2022 Mar 20;3:100042. doi: 10.1016/j.dadr.2022.100042 (PMC9948913; doi:10.1016/j.dadr.2022.100042)
Supplement: Supplementary Data S1 — Supplementary Raw Research Data. This is open data under the CC BY license http://creativecommons.org/licenses/by/4.0/ [file mmc1.zip › mmc1.csv]

state	year	prescribing_rate	buprenorphine	medicaid	poverty_rate	unemployment_rate	log_gsp	nal	gsl	marijuana	mj_enact	pdmp	totalpop	medicaid_beneficiaries_percent
Alabama	2006	115.6	0.151458183906889	0	14.3	4	12.1113685116853	0	0	0	0	0	4628980.63290532	16.7144561621661
Alabama	2007	120.3	0.256050944658075	0	14.5	4	12.1197983654023	0	0	0	0	0	4672839.62415276	15.3952842382791
Alabama	2008	126.1	0.463696408344217	0	14.3	5.7	12.1180306169939	0	0	0	0	0	4718205.62038064	15.7805106432402
Alabama	2009	131.6	0.614167993855	0	16.6	11	12.0850403660701	0	0	0	0	0	4757937.61517618	16.826385715829
Alabama	2010	134.3	0.739512223314991	0	17.3	10.5	12.1108269744374	0	0	0	0	0	4785447.60779786	17.9115603424838
Alabama	2011	136.6	0.883960426669772	0	15.4	9.6	12.1271978835514	0	0	0	0	0	4798833.6038766	19.1030487129221
Alabama	2012	143.8	1.13323412431454	0	16.2	8	12.1351081888887	0	0	0	0	0	4815563.6005939	19.4732904645242
Alabama	2013	142.4	1.32954326068443	0	16.7	7.2	12.1451704613577	0	0	0	0	0	4830459.59459332	19.7774241476044
Alabama	2014	135.2	1.46983036192989	0	17.8	6.8	12.141009542761	0	0	0	0	0	4842480.59119867	21.3550811105373
Alabama	2015	125	1.70309091472996	0	16.3	6.1	12.1628831523537	0	0	0	0	0	4853159.58679195	21.6183687972309
Alabama	2016	121	1.86711796503046	0	16.2	5.8	12.1694136802606	0	0	0	0	0	4864744.57967729	21.3639092797072
Alabama	2017	107.2	2.06672059038918	0	15	4.4	12.1823581874981	0	0	0	0	0	4875119.57197015	20.8711549542981
Alaska	2006	63.4	0.0832560854673713	0	8.9	6.6	10.806429364069	0	0	1	0	0	675301.98764911	14.9091813736669
Alaska	2007	66.6	0.133078056652471	0	7.6	6.3	10.8771544427404	0	0	1	0	0	680299.985417012	14.1433191239159
Alaska	2008	68.5	0.255907665307084	0	8.2	6.7	10.9693722712357	0	0	1	0	0	687454.984159595	14.0692845349877
Alaska	2009	67.3	0.353632528081906	0	11.7	7.7	10.8627136196693	0	0	1	0	0	698894.98384254	14.5875989955573
Alaska	2010	68.4	0.4215106855756	0	12.4	7.9	10.915525897368	0	0	1	0	0	713905.982215079	15.8563963804986
Alaska	2011	68	0.565168329106588	0	11.7	7.6	10.9567521462613	0	0	1	0	0	722037.982285875	16.6238653973876
Alaska	2012	66.8	0.682580361072998	0	10	7.1	10.9624941206118	0	0	1	0	0	730398.980738742	16.6849464189008
Alaska	2013	63.7	0.840267578125675	0	10.9	7	10.9267936053207	0	0	1	0	0	737044.979625968	14.862185771898
Alaska	2014	62.7	0.939621010599369	0	11.9	6.9	10.888868899388	0	1	1	0	0	720978.982332321	15.9512432059871
Alaska	2015	60.8	0.989515329258066	1	9.2	6.5	10.7873276830933	0	1	1	0	0	722099.980538705	17.6077147252557
Alaska	2016	58.9	1.05941539568926	1	12.6	6.9	10.7513376072858	0	1	1	0	0	725956.978848343	20.8006804206531
Alaska	2017	52	1.30593476437952	1	14.4	7	10.7809669155063	0	1	1	0	0	724245.977515866	25.0538324806196
Arizona	2006	74.3	0.0740543444472462	0	14.4	4.2	12.5267537211602	0	0	0	0	0	5740365.44611945	17.6262091067368
Arizona	2007	77.8	0.131332873097628	0	14.3	3.9	12.5554662414877	0	0	0	0	0	5845360.58561156	17.7901710545665
Arizona	2008	80.9	0.189712622852344	0	18	6.2	12.5247939583564	0	0	0	0	0	6280362.27682823	18.6105673526462
Arizona	2009	84.2	0.228814708873265	0	21.2	9.9	12.4558859397083	0	0	0	0	0	6343154.28036534	20.5490675458928
Arizona	2010	88.5	0.2590428322836	0	18.6	10.4	12.4617285881364	0	0	1	0	0	6407774.28723739	19.0053756057856
Arizona	2011	88.6	0.289727471275429	0	17.2	9.5	12.4795273595325	0	0	1	0	0	6473497.28951664	16.2174132426571
Arizona	2012	85.3	0.319776504934581	0	19	8.3	12.4998192912263	0	0	1	1	0	6556629.29466606	20.7012171953449
Arizona	2013	80.4	0.362398832423651	0	20.2	7.7	12.5078767100744	0	0	1	1	0	6634999.30151286	20.0466037350853
Arizona	2014	79.7	0.388147012624799	1	21.2	6.8	12.5225515234694	0	0	1	1	0	6733840.31046645	23.7791885991865
Arizona	2015	75.5	0.435884834481562	1	17.2	6.1	12.5567617568813	0	0	1	1	0	6833596.31803386	25.4518813163026
Arizona	2016	70.2	0.476969079074526	1	16.1	5.4	12.5922138222558	0	0	1	1	0	6945452.32665363	27.3069630941596
Arizona	2017	61.2	0.534840848428797	1	13.2	4.9	12.6249921530373	0	0	1	1	0	7048876.33597026	27.592923305403
Arkansas	2006	98.3	0.0117405408633923	0	17.7	5.2	11.5597720302214	0	0	0	0	0	2821760.97212848	22.3773735621125
Arkansas	2007	108.2	0.0368177911801027	0	13.8	5.3	11.5600702999497	0	0	0	0	0	2848649.97704372	21.7552524880206
Arkansas	2008	112.1	0.0997646945586402	0	15.3	5.5	11.5612193009028	0	0	0	0	0	2874553.98193432	21.4899076517609
Arkansas	2009	116	0.163118264310898	0	18.9	7.8	11.5343251112624	0	0	0	0	0	2896842.98687348	21.8029075100031
Arkansas	2010	120.8	0.227577347191418	0	15.5	8.2	11.5693823958919	0	0	0	0	0	2921977.99212714	22.1454054449879
Arkansas	2011	115.2	0.264186556773241	0	18.7	8.3	11.5910145507822	0	0	0	0	0	2940406.99681311	22.5603344248058
Arkansas	2012	121.8	0.312615828050659	0	20.1	7.6	11.5967628100458	0	0	0	0	0	2952109.00150088	22.2836488501946
Arkansas	2013	120.9	0.404887365675131	0	17.1	7.2	11.6287840331604	0	0	0	0	0	2959549.0044544	22.4780143862808
Arkansas	2014	123.2	0.48084290660911	1	18.4	6	11.6371119255716	0	0	0	0	0	2967726.00861107	29.3301784561663
Arkansas	2015	117.2	0.572705473957839	1	16.1	5	11.6396690644366	0	0	0	0	0	2978407.01296592	30.7247253713983
Arkansas	2016	114.6	0.670783601000856	1	16	4	11.6427385570177	0	0	1	0	0	2990410.01748855	29.4544495637578
Arkansas	2017	105.4	0.8343801147873	1	14.8	3.7	11.6488110715657	0	0	1	0	0	3002997.02209315	31.1280343802956
California	2006	51	0.0648087843256574	0	12.2	4.9	14.5486188273662	0	0	1	0	0	36021197.1924891	22.3666578366819
California	2007	53.6	0.0949056812990469	0	12.7	5.4	14.5644767129575	0	0	1	0	0	36250306.1240291	22.3547185567594
California	2008	55.1	0.143590217470895	0	14.6	7.3	14.5627816310933	1	0	1	0	0	36604332.0539255	22.5903394999341
California	2009	55.6	0.172628969275339	0	15.3	11.2	14.5191198567126	1	0	1	0	0	36961223.9868219	23.5820621657359
California	2010	55.8	0.200072195886945	0	16.3	12.2	14.5355821477126	1	0	1	0	0	37320897.9233642	24.2718696770315
California	2011	55.9	0.225252697092094	0	16.9	11.7	14.5523929972869	1	0	1	0	0	37641817.8759183	24.2655059674482
California	2012	56.4	0.254049990634604	0	15.9	10.4	14.5784155840106	1	0	1	0	0	37960776.8373065	25.0473177001662
California	2013	54.4	0.280852299916162	0	14.9	8.9	14.6147273217761	1	1	1	0	0	38280818.7905507	27.0912904752127
California	2014	52.7	0.297681713556847	1	15.8	7.5	14.6532704943475	1	1	1	0	0	38625133.7464311	19.9170886813568
California	2015	47.7	0.323572607180899	1	13.9	6.2	14.7078810710568	1	1	1	0	0	38953136.7003308	24.5922793663263
California	2016	44.8	0.350900464421362	1	13.9	5.5	14.7373815877704	1	1	1	0	0	39209121.6598641	32.2465618295146
California	2017	39.5	0.387234471359136	1	12.4	4.8	14.7776937884757	1	1	1	0	0	39399343.6236473	29.2614298939265
Colorado	2006	62.2	0.036760334564658	0	9.7	4.3	12.4557038209704	0	0	1	0	0	4671693.06356387	8.55022950273736
Colorado	2007	65.9	0.0755240411258433	0	9.8	3.7	12.4914018342729	0	0	1	0	0	4752341.03802721	8.43158055133905
Colorado	2008	67.7	0.135882037811895	0	11	4.8	12.5100348914965	0	0	1	0	0	4836548.01313607	8.68434453436079
Colorado	2009	69.8	0.186156113129819	0	12.3	7.3	12.4748265351234	0	0	1	0	0	4917404.99202209	9.73578067634113
Colorado	2010	72	0.2246007122952	0	12.2	8.7	12.4892677999055	0	0	1	0	0	4992058.96785556	10.8098364305758
Colorado	2011	73	0.26043463835796	0	13.2	8.4	12.504352737384	0	0	1	0	0	5064287.94693272	11.8846445342105
Colorado	2012	73.5	0.325097765048346	0	11.9	7.9	12.5191281962916	0	1	1	0	0	5134756.92381876	12.5178480934394
Colorado	2013	71.2	0.385831466978802	0	10.6	6.9	12.5544015156184	1	1	1	0	0	5210331.8989025	13.8319434990435
Colorado	2014	69.6	0.423952188346927	1	12.3	5	12.5975140482447	1	1	1	0	0	5289447.87086451	19.5583752895107
Colorado	2015	65.1	0.468635031866399	1	9.9	3.9	12.6263491408247	1	1	1	0	0	5387249.83905971	22.75116217612
Colorado	2016	59.8	0.492051084677239	1	8.5	3.2	12.6493049259081	1	1	1	0	0	5474445.81240368	24.0224923721403
Colorado	2017	52.9	0.533797008044185	1	7.7	2.7	12.6914626483047	1	1	1	0	0	5547668.78677386	24.3606649647932
Connecticut	2006	64.7	0.234010620674106	0	8	4.3	12.4190695038104	1	0	0	0	0	3517460.00941692	12.6072791161804
Connecticut	2007	67.5	0.388371175423741	0	8.9	4.5	12.4562408814929	1	0	0	0	0	3527270.0104619	12.6475999852577
Connecticut	2008	68.7	0.620678031388649	0	8.1	5.7	12.4509782234711	1	0	0	0	0	3545579.00990379	13.3156248951159
Connecticut	2009	68.1	0.825598071927552	0	8.4	7.9	12.4245036208583	1	0	0	0	0	3561807.00995877	14.1393960986656
Connecticut	2010	68.6	0.981051511244278	0	8.3	9.1	12.4182667358002	1	0	0	0	0	3579125.01000745	17.1960241549821
Connecticut	2011	69.1	1.10096897074125	0	10.1	8.8	12.3928185349906	1	1	0	0	0	3588023.00971331	18.0755588327796
Connecticut	2012	69.3	1.23694946963812	0	10.3	8.3	12.4041075977436	1	1	1	0	0	3594395.00895759	19.5531649701506
Connecticut	2013	67.4	1.29537944244162	0	11.3	7.8	12.3982792214823	1	1	1	0	0	3594915.00901278	20.4858377479173
Connecticut	2014	66	1.3564039851439	1	8.6	6.6	12.3889757302831	1	1	1	1	0	3594783.00963759	18.0996405325304
Connecticut	2015	62.3	1.40838698526855	1	9.1	5.7	12.423515132987	1	1	1	1	1	3587509.01055548	22.721829654297
Connecticut	2016	55.9	1.52742160468347	1	9.8	5.1	12.4269267897642	1	1	1	1	1	3578674.01065914	24.1249707810981
Connecticut	2017	48	1.65905877696539	1	10.9	4.7	12.4256618144338	1	1	1	1	1	3573880.01095738	24.7780771554636
Delaware	2006	86.6	0.0873336271669573	0	9.3	3.6	11.020953054988	0	0	0	0	0	859268.101352746	17.1108431828021
Delaware	2007	92.3	0.177606148311466	0	9.3	3.4	11.0162060641437	0	0	0	0	0	871749.100309749	16.8632255385438
Delaware	2008	95.4	0.358686831375696	0	9.6	4.9	10.9700131336283	0	0	0	0	0	883874.099263856	17.5808995399797
Delaware	2009	97.5	0.542784190589947	0	12.3	8.3	10.9997961623977	0	0	0	0	0	891730.098980825	18.6430870330706
Delaware	2010	101.1	0.73475055758195	0	12.1	8.4	10.9983231726145	0	0	0	0	0	899595.098199403	20.3627286781041
Delaware	2011	99.7	0.798253223400998	0	13.7	7.5	11.0270536787508	0	0	1	0	0	907316.098160205	22.052370483613
Delaware	2012	94	0.939567507409106	0	13.5	7.2	11.0344992652509	0	0	1	0	0	915188.09794855	22.9397262454762
Delaware	2013	92.7	0.958333141908691	0	14	6.7	10.9957669320752	0	1	1	0	0	923638.097537836	22.8021090329852
Delaware	2014	91	0.92472400795347	1	11	5.7	11.0751287748078	1	1	1	0	0	932596.096329959	20.454865978324
Delaware	2015	84.4	1.05251775795902	1	11.1	4.9	11.1248031084046	1	1	1	1	0	941413.094940462	22.1936202737189
Delaware	2016	79.2	1.2290720824192	1	11.6	4.5	11.0941699532919	1	1	1	1	0	949216.092927322	21.2572670983599
Delaware	2017	68.3	1.51669024115402	1	9.2	4.5	11.0930199276091	1	1	1	1	0	957078.0905767	21.497413037625
District of Columbia	2006	31.7	0.068496227176653	0	18.3	5.8	11.4955920488795	0	0	0	0	0	565082.218326807	25.0767066014113
District of Columbia	2007	41.2	0.151298741946715	0	18	5.5	11.5288690670997	0	0	0	0	0	568920.791359354	25.2085640072144
District of Columbia	2008	34.5	0.233582169491278	0	16.5	6.5	11.5664926082972	0	0	0	0	0	574697.119614741	24.8590228803452
District of Columbia	2009	34.4	0.319439310198177	0	17.9	9.3	11.5730835081379	0	0	0	0	0	586574.645067179	25.7416062732596
District of Columbia	2010	37.1	0.376707228921248	0	19.9	9.4	11.6120267823427	0	0	0	0	0	599308.913307837	27.0365180144301
District of Columbia	2011	39.8	0.450912026475693	0	19.9	10.2	11.6279429739033	0	0	0	0	0	613687.335338609	33.4774171920731
District of Columbia	2012	40.3	0.549448410400496	0	18.4	9	11.6328085162716	0	0	0	0	0	625900.4366749	34.1121789524382
District of Columbia	2013	41.1	0.678032560720304	0	21.3	8.5	11.6343657271746	0	0	0	1	0	641388.076610961	31.3606552329341
District of Columbia	2014	40.1	0.867294011770475	0	19	7.8	11.6582302100648	0	0	0	1	0	653302.100914251	35.788892997654
District of Columbia	2015	35.7	0.928077171969646	0	16.6	6.9	11.6925618122524	0	0	0	1	0	665865.963159593	37.0213677502276
District of Columbia	2016	32.5	1.09037778451961	0	16.3	6.1	11.7183242110141	0	0	0	1	0	677029.567623884	36.2554134797481
District of Columbia	2017	28.5	1.37814439082399	0	13.6	6.1	11.7316753283787	0	0	0	1	0	686018.828139427	37.2369490411717
Florida	2006	79.7	0.0978362539644622	0	11.5	3.2	13.6250599304708	0	0	0	0	0	18166977.2500245	12.2886234868847
Florida	2007	82.2	0.190925120636634	0	12.5	4	13.6305435247656	0	0	0	0	0	18367829.1693959	11.1433885374232
Florida	2008	84.3	0.257108215672389	0	13.1	6.3	13.5872928508667	0	0	0	0	0	18527292.049157	11.8783438821782
Florida	2009	86.3	0.341618028795048	0	14.6	10.4	13.5446023134273	0	0	0	0	0	18652630.9002939	14.2259939127129
Florida	2010	87.6	0.403266957248665	0	16	11.1	13.551114148289	0	0	0	0	0	18845771.6740569	14.9326282540641
Florida	2011	83.5	0.484255337256859	0	14.9	10	13.5425507941079	0	0	0	0	0	19093338.3457903	16.0219450564399
Florida	2012	75.9	0.563082028324867	0	15.3	8.5	13.5532481183125	0	1	0	0	0	19326216.1684932	16.9479611457635
Florida	2013	73.5	0.640536095904816	0	14.9	7.2	13.5758733399545	0	1	0	0	0	19563151.9911441	16.7904541623919
Florida	2014	71.4	0.702855438291184	0	16.7	6.3	13.6048518823645	0	1	0	0	0	19860315.8480749	19.4826784403902
Florida	2015	67.1	0.784528969745123	0	16.2	5.5	13.6595413670696	0	1	0	0	0	20224234.6833345	20.1282188902601
Florida	2016	66.6	0.835853959203057	0	13	4.8	13.6967033300828	0	1	1	0	0	20629967.484321	19.3473562250445
Florida	2017	60.9	0.894572736313951	0	13.7	4.2	13.726833868569	0	1	1	0	0	20976797.3449778	19.1299822725453
Georgia	2006	79.8	0.0761781435017818	0	12.6	4.7	13.0092068909011	0	0	0	0	0	9075910.33619543	14.3849923540378
Georgia	2007	82.5	0.113777118921216	0	13.6	4.5	13.014489785763	0	0	0	0	0	9349981.8776096	13.0178990604052
Georgia	2008	86.3	0.188177139310499	0	15.5	6.2	12.9897853208978	0	0	0	0	0	9504836.80724231	13.187613935338
Georgia	2009	88.2	0.253536808037654	0	18.4	9.9	12.9678804807365	0	0	0	0	0	9620839.7466207	14.5164157081404
Georgia	2010	90.2	0.323815751247622	0	18.7	10.5	12.9802609519812	0	0	0	0	0	9711803.66576778	15.0180358088894
Georgia	2011	88.6	0.377099219844395	0	18.4	10.2	12.9895641406108	0	0	0	0	0	9801571.59042963	15.4018841696323
Georgia	2012	89.4	0.43339489513887	0	18.1	9.2	13.003877544844	0	0	0	0	0	9901489.49176012	15.8927845629388
Georgia	2013	86.6	0.478310960819804	0	16.3	8.2	13.0228795121229	0	0	0	0	0	9973319.43182701	15.9214345064365
Georgia	2014	83.8	0.500602724103245	0	16.8	7.1	13.0578957381352	1	1	0	0	0	10068994.3488211	17.2321407702702
Georgia	2015	79.4	0.548662587189568	0	18.1	6	13.1039320821193	1	1	0	0	0	10181104.2531865	17.8170038551679
Georgia	2016	77.8	0.558352951113939	0	15.4	5.4	13.142817656551	1	1	0	0	0	10304756.1377102	18.0161218252961
Georgia	2017	70.9	0.60377576014809	0	13.3	4.7	13.1729473999121	1	1	0	0	0	10413048.0469404	17.7704540222385
Hawaii	2006	42.3	0.0707198564234958	0	9.2	2.6	11.1453993860443	0	0	1	0	0	1309731.16581762	14.6590406732375
Hawaii	2007	44.5	0.0891093811356019	0	7.5	2.8	11.1638666253664	0	0	1	0	0	1315675.16804535	14.413133942653
Hawaii	2008	46.6	0.133257202303078	0	9.9	4.3	11.1692222425459	0	0	1	0	0	1332213.17070904	14.8375672658952
Hawaii	2009	47.8	0.170187181586539	0	12.5	7.2	11.1439842530208	0	0	1	0	0	1346717.17260596	16.2945147347215
Hawaii	2010	50.1	0.218145185701928	0	12.1	6.9	11.1698525353597	0	0	1	0	0	1363963.17453716	18.1280517309638
Hawaii	2011	50.1	0.277206740417646	0	12.1	6.8	11.1821359915083	0	0	1	0	0	1379252.17627812	18.9396231535153
Hawaii	2012	50.4	0.344732392927114	0	13.8	6	11.2061652227395	0	0	1	0	0	1394905.17823682	19.7951230790994
Hawaii	2013	49.4	0.411555036530545	0	11.1	4.9	11.218325801542	0	0	1	0	0	1408453.18013009	19.8815984213123
Hawaii	2014	47.7	0.431589032488519	1	10.8	4.4	11.2269034770512	0	0	1	0	0	1414862.18145788	20.2190166990904
Hawaii	2015	44.3	0.47110471103769	1	10.9	3.6	11.2778948238837	0	0	1	0	0	1422484.18302569	20.894270269062
Hawaii	2016	41.9	0.504837464298411	1	9.3	3	11.3046577141243	0	0	1	0	0	1428105.18431302	22.9215215073672
Hawaii	2017	37	0.55324479577382	1	10.3	2.4	11.3269608186311	0	0	1	0	0	1424203.18459196	23.206177348694
Idaho	2006	75.6	0.0563728063697737	0	9.5	3.5	10.9437559842994	0	0	0	0	0	1468669.12136545	12.2567440315006
Idaho	2007	78.8	0.100977664315308	0	9.9	3.1	10.9721348847612	0	0	0	0	0	1505105.12429193	12.2166892010856
Idaho	2008	82.7	0.183391324450352	0	12.2	5.1	10.9837625741757	0	0	0	0	0	1534320.12579295	11.5597137494134
Idaho	2009	85.2	0.248800350662824	0	13.7	8.8	10.9438157756993	0	0	0	0	0	1554439.12747583	12.1446386767187
Idaho	2010	88.6	0.317519437212077	0	14	9	10.9578854413478	0	0	0	0	0	1570773.12928996	12.6101060098562
Idaho	2011	91.4	0.379806361543875	0	15.7	8.3	10.9608001171629	0	0	0	0	0	1583828.13166891	14.2009451220667
Idaho	2012	92	0.464112391519252	0	14.4	7.2	10.9641279479507	0	0	0	0	0	1595441.13350674	14.7170879965315
Idaho	2013	89.2	0.544202668518952	0	12.9	6.1	11.0015458603878	0	0	0	0	0	1611530.13524677	14.9837703103638
Idaho	2014	87.4	0.603972785642324	0	12.4	4.8	11.0234474999403	0	0	0	0	0	1631479.13850466	16.9350981095005
Idaho	2015	81.9	0.670334537139812	0	12.3	4.2	11.0522742015992	0	0	0	0	0	1651523.14055556	18.1422779211205
Idaho	2016	77.6	0.721684737880939	0	11.1	3.8	11.0866608491798	0	0	0	0	0	1682930.14421537	18.2416792423684
Idaho	2017	70.3	0.827039716616742	0	11.7	3.2	11.1201773757732	0	0	0	0	0	1718904.14866108	18.6363787266089
Illinois	2006	55.6	0.0405015675017492	0	10.6	4.5	13.4451099916777	0	0	0	0	0	12643955.0760075	15.0796170976565
Illinois	2007	59.2	0.0696213234905326	0	10	5	13.459571349768	0	0	0	0	0	12695866.0893626	15.9630623070533
Illinois	2008	60.2	0.119487993070317	0	12.3	6.3	13.4379179029632	0	0	0	0	0	12747038.098662	16.7967413292406
Illinois	2009	61	0.170914349135963	0	13.2	10.2	13.4277768367646	0	0	0	0	0	12796778.1000068	19.0434732867914
Illinois	2010	63.1	0.193664361987794	0	14.1	10.4	13.4436819623202	1	0	0	0	0	12840762.1024086	20.197980741593
Illinois	2011	64.3	0.223833359864066	0	14.2	9.7	13.4609787832482	1	0	0	0	0	12867291.1032971	20.9093194915021
Illinois	2012	66.1	0.25864088749592	0	12.6	9	13.4879814322492	1	1	0	0	0	12884119.105308	21.7237415250614
Illinois	2013	63.7	0.281449469719124	0	13.3	9	13.4965290962645	1	1	1	0	0	12898269.1053666	20.2543449825363
Illinois	2014	62.3	0.30200810329814	1	13.7	7.1	13.5123945862436	1	1	1	0	0	12888962.1089315	22.7816794179933
Illinois	2015	59.1	0.329703451823956	1	10.9	6	13.538376775194	1	1	1	1	0	12864342.1126955	23.3823730102539
Illinois	2016	56.8	0.371193025063139	1	12.1	5.8	13.5446034534956	1	1	1	1	0	12826895.1152574	22.5757074989187
Illinois	2017	51.1	0.44992184902193	1	10.9	4.9	13.5511012788332	1	1	1	1	0	12786196.1194056	22.4076929091597
Indiana	2006	94.3	0.0832089931570865	0	10.6	5	12.5538728053522	0	0	0	0	0	6332668.86194889	13.1301193856808
Indiana	2007	99.7	0.161412970314181	0	11.8	4.6	12.5808041009632	0	0	0	0	0	6379598.85129213	13.2737183011033
Indiana	2008	103.3	0.306144815678046	0	14.3	5.9	12.575457135309	0	0	0	0	0	6424805.84113009	13.8625197398956
Indiana	2009	105.6	0.453756093173746	0	16.1	10.3	12.5244401181326	0	0	0	0	0	6459324.83132016	15.2671680090412
Indiana	2010	107.1	0.555654981924437	0	16.3	10.4	12.5826740078021	0	0	0	0	0	6490435.82316056	16.0862571815505
Indiana	2011	106.7	0.65415510802293	0	15.6	9.1	12.5923282656109	0	0	0	0	0	6516044.81524676	15.4240740726533
Indiana	2012	110.5	0.777644402187688	0	15.2	8.3	12.603346631137	0	0	0	0	0	6537639.80772919	16.3269317036292
Indiana	2013	106.3	0.893088370148812	0	11.6	7.7	12.6226925232652	0	0	0	0	0	6568366.80005423	16.6031201801745
Indiana	2014	96.7	0.918470596839944	0	14.6	6	12.655687969428	0	0	0	0	1	6593532.7933588	16.6235821203174
Indiana	2015	89.1	0.919527090766976	1	13.5	4.8	12.6617445356378	0	0	0	0	1	6608295.7870568	17.3908859642762
Indiana	2016	83.9	0.960131151466912	1	11.8	4.4	12.6755472512055	0	0	0	0	1	6633343.77836764	19.3160223504923
Indiana	2017	74.2	1.19585153368093	1	11.4	3.6	12.6946039553907	0	0	0	0	1	6660081.77075687	19.965446784358
Iowa	2006	59.3	0.01204400914858	0	10.3	3.7	11.8556700249491	0	0	0	0	0	2803634.5359287	12.1557584478738
Iowa	2007	57.1	0.0207653498383181	0	8.9	3.7	11.9057065132272	0	0	0	0	0	2843727.6742159	12.2205766047882
Iowa	2008	59.1	0.0399436826702864	0	9.5	4.2	11.8832682794248	0	0	0	0	0	2972860.58924993	12.8193934234838
Iowa	2009	60.4	0.057818532412652	0	10.7	6.4	11.8735073413895	0	0	0	0	0	3032868.40192485	14.192332674991
Iowa	2010	62.3	0.0948260401342709	0	10.3	6	11.8996259265999	0	0	0	0	0	3050765.37616008	15.1161342304407
Iowa	2011	64	0.120306491049259	0	10.4	5.5	11.9187457340506	0	0	0	0	0	3066052.3533096	16.188092278011
Iowa	2012	74.1	0.136552334935748	0	10.3	5	11.9655972619901	0	0	0	0	0	3076095.33149065	16.9506239932186
Iowa	2013	72.2	0.145089210998933	0	10.8	4.7	11.9674276863235	0	0	0	0	0	3093076.30050659	17.3319267944366
Iowa	2014	72.3	0.159596603337819	1	10.3	4.2	12.0170032343676	0	0	0	0	0	3109502.26772403	17.6857488436173
Iowa	2015	68.6	0.166043547489341	1	10.4	3.8	12.0469893982165	0	0	0	0	0	3121458.24295443	18.2506860817203
Iowa	2016	64	0.186396043248943	1	9.8	3.6	12.0425631326386	0	0	0	0	0	3131783.21720254	18.8766491646869
Iowa	2017	56.4	0.214093544089265	1	9.1	3.1	12.0366787472583	0	0	0	0	0	3143635.19396635	18.8464547442534
Kansas	2006	77.5	0.0263055781333339	0	12.8	4.4	11.7366834954572	0	0	0	0	0	2647271.22312344	9.93477578701748
Kansas	2007	80.6	0.0424055789497969	0	11.7	4.2	11.7936232175152	0	0	0	0	0	2783784.65578208	9.42335704804789
Kansas	2008	82.7	0.0761307836896914	0	12.7	4.6	11.8160969984007	0	0	0	0	0	2808075.65138657	9.57474085459225
Kansas	2009	82.8	0.110214847366291	0	13.7	6.9	11.7820324790958	0	0	0	0	0	2832703.64620118	10.1033500146856
Kansas	2010	86.1	0.138586959621219	0	14.3	7.1	11.7974879498433	0	0	0	0	0	2858212.6419588	11.0539508553167
Kansas	2011	87.8	0.170793336992268	0	14.3	6.5	11.8343777314863	0	0	0	0	0	2869034.63934417	11.7793998920526
Kansas	2012	90.3	0.224706746238797	0	14	5.7	11.8528047481541	0	0	0	0	0	2885360.6349272	12.1906356311115
Kansas	2013	88.7	0.276574507040222	0	13.2	5.3	11.8547686715218	0	0	0	0	0	2893509.63168712	12.4057306115117
Kansas	2014	86.5	0.305635263543032	0	12.1	4.5	11.8707997833568	0	0	0	0	0	2900895.62873745	12.737505887152
Kansas	2015	80.5	0.318713346559153	0	14.2	4.2	11.8888929914831	0	0	0	0	0	2909501.62586898	12.830977445365
Kansas	2016	76.9	0.323831313687872	0	11.2	4	11.9074654607324	0	0	0	0	0	2911262.62393724	13.7829090950366
Kansas	2017	69.8	0.351240593791531	0	14.7	3.7	11.9162843332423	0	0	0	0	0	2910688.62218924	13.0072091017097
Kentucky	2006	122.6	0.0995759139200758	0	16.8	5.7	12.0297200343802	0	0	0	0	0	4219233.18059846	16.662364943062
Kentucky	2007	130.8	0.224394627478501	0	15.5	5.4	12.0262927379899	0	0	0	0	0	4256666.0830216	16.6239024289398
Kentucky	2008	136.6	0.578262007919373	0	17.1	6.4	12.0297724869681	0	0	0	0	0	4289872.0061614	16.804021000131
Kentucky	2009	135.2	0.949857415410067	0	17	10.3	12.0074499302427	0	0	0	0	0	4317067.9445922	17.7453061958169
Kentucky	2010	136.5	1.17067341659376	0	17.7	10.2	12.0510051281114	0	0	0	0	0	4348193.89237606	18.2574402526992
Kentucky	2011	137	1.26212745414859	0	16	9.4	12.0622196733307	0	0	0	0	0	4369481.84739411	18.5644667140733
Kentucky	2012	127.9	1.68153232312192	0	17.9	8.2	12.0799554142453	0	0	0	0	1	4386374.79552346	18.4901796098129
Kentucky	2013	111.7	2.14059844416886	0	20	8	12.0963602427781	1	0	0	0	1	4404810.73210394	18.2357621916562
Kentucky	2014	110	2.69520122763973	1	20	6.5	12.1006189017482	1	0	0	0	1	4414476.69212415	25.1272204227106
Kentucky	2015	102.6	2.83964592803008	1	19.5	5.3	12.1196501232279	1	0	0	0	1	4425992.64786467	29.0120973756026
Kentucky	2016	97.2	2.80280060061752	1	15.2	5.1	12.1268812407455	1	0	0	0	1	4438222.61107669	29.6656234631981
Kentucky	2017	86.8	3.10028549069023	1	14.4	4.9	12.1354049067702	1	0	0	0	1	4453867.56847538	30.1215327863277
Louisiana	2006	109.2	0.116836194084578	0	17	4.5	12.3392975593204	0	0	0	0	0	4302664.97414395	23.4965306385694
Louisiana	2007	110.1	0.257007470684912	0	16.1	4.3	12.3168769567456	0	0	0	0	0	4375580.97826149	22.4204739896256
Louisiana	2008	113.7	0.470247450386657	0	18.2	4.9	12.3375095097894	0	0	0	0	0	4435585.98411315	23.6441363102868
Louisiana	2009	113	0.65205621848966	0	14.3	6.8	12.2911697005167	0	0	0	0	0	4491647.98517513	24.5557087287339
Louisiana	2010	112.6	0.742672514941857	0	21.6	8	12.3665581995358	0	0	0	0	0	4544531.98697441	25.8365821765735
Louisiana	2011	111.7	0.870043698819898	0	21.1	7.8	12.3604375375745	0	0	0	0	0	4575183.98834356	26.2468415198647
Louisiana	2012	113	1.04104295720637	0	21.1	7.1	12.3614644120335	0	0	0	0	0	4600813.98836123	27.0336574511325
Louisiana	2013	112.4	1.17175668448398	0	19.2	6.7	12.3239615097112	0	0	0	0	0	4624576.98919496	26.9414678494242
Louisiana	2014	108.9	1.21315213835969	0	23.1	6.4	12.3471859936681	0	1	0	0	1	4644203.98880714	27.2076730644721
Louisiana	2015	100.4	1.24654335438634	0	18.6	6.3	12.3191528144571	0	1	0	0	1	4664850.98936864	30.2880238695329
Louisiana	2016	98.1	1.36212658417217	1	20.2	6.1	12.2780765459233	0	1	1	0	1	4678214.9868052	31.2185448513414
Louisiana	2017	89.5	1.63384658206279	1	21.4	5.1	12.3108349209752	0	1	1	0	1	4670817.98485944	34.6803056059422
Maine	2006	83.6	0.539734858969297	0	10.2	4.6	10.8819510739353	0	0	1	0	0	1323614.71216488	20.807271578906
Maine	2007	85.4	0.854768254526023	0	10.9	4.7	10.8807418466603	0	0	1	0	0	1327035.7128892	23.0308807571739
Maine	2008	88.7	1.36353068494767	0	12	5.5	10.8780499359756	0	0	1	0	0	1330504.71106166	22.5029669096564
Maine	2009	87.9	1.65681457403947	0	11.4	8.1	10.8820986233044	0	0	1	0	0	1329585.72100749	23.6005836385653
Maine	2010	92.8	1.82105191237153	0	12.5	8.1	10.8931181494388	0	0	1	0	0	1327627.72086573	25.194641841688
Maine	2011	93.1	1.73760529428271	0	13.4	7.9	10.8754470864124	0	0	1	1	0	1328145.70005823	26.2273791894189
Maine	2012	89.7	1.84387704150855	0	12.8	7.5	10.8756670036402	0	0	1	1	0	1327686.68674193	25.1929432728718
Maine	2013	85.9	1.90503829147108	0	12.3	6.6	10.8741486308103	0	0	1	1	0	1328191.67537369	20.7483868637199
Maine	2014	82.4	2.01046526345738	0	14.6	5.6	10.8937557745845	1	0	1	1	0	1330755.64578474	22.1337096017609
Maine	2015	76.5	2.12901870764456	0	12.3	4.4	10.9147861146496	1	0	1	1	0	1328479.63704798	20.9390007582779
Maine	2016	66.9	2.39073623551109	0	12.7	3.8	10.9423628090233	1	0	1	1	0	1331365.6072643	20.0432751849635
Maine	2017	55.7	2.9002757583313	0	12	3.4	10.9613010963583	1	0	1	1	0	1335058.56775075	19.4190164435099
Maryland	2006	60.1	0.19268453147102	0	8.4	3.9	12.6452840348139	0	0	0	0	0	5627114.91017158	12.3087582523052
Maryland	2007	63.3	0.325262000566627	0	8.8	3.5	12.6484122006105	0	0	0	0	0	5653156.52242429	12.1152763076714
Maryland	2008	65.5	0.560360351799875	0	8.7	4.2	12.6583803873722	0	0	0	0	0	5684713.39874105	12.6065331976538
Maryland	2009	66.9	0.74636554181985	0	9.6	7	12.6711125099566	0	0	0	0	0	5730134.57932693	14.2492271029466
Maryland	2010	71.2	0.904286317900831	0	10.8	7.7	12.7046234173843	0	0	0	0	0	5788385.70968408	15.673356875784
Maryland	2011	72.9	1.00411813185957	0	9.3	7.2	12.7199617619787	0	0	0	0	0	5838732.33037081	16.8297607992648
Maryland	2012	72.2	1.12546931294686	0	9.9	7	12.7213531316454	0	0	0	0	0	5886810.88305498	17.5979588302998
Maryland	2013	69	1.19727463751347	0	10.3	6.6	12.7230127518835	1	0	0	0	0	5923440.43529461	15.7680878161198
Maryland	2014	67.6	1.27083328017643	1	9.8	5.8	12.7358281831241	1	1	1	0	0	5957898.74101254	19.4167333573654
Maryland	2015	63	1.38266696449086	1	9.6	5.1	12.7681790664503	1	1	1	0	0	5986448.80696051	18.7348963214411
Maryland	2016	58.7	1.52273495584479	1	7.1	4.5	12.8050835892201	1	1	1	0	0	6004423.13674181	18.9134716885231
Maryland	2017	51.7	1.69409404555616	1	7.8	4.3	12.810523961647	1	1	1	0	0	6024621.84833979	20.0563202298941
Massachusetts	2006	66	0.400911556466706	0	12	4.9	12.9020096945699	0	0	0	0	0	6410079.62616168	16.3090998495496
Massachusetts	2007	68.2	0.637736790344416	0	11.2	4.6	12.9257415273036	0	0	0	0	0	6431554.6195553	18.8937083528271
Massachusetts	2008	69.2	0.918581443322491	0	11.3	5.5	12.9290583717769	0	0	0	0	0	6468962.59792374	20.4319484084553
Massachusetts	2009	68.9	1.12859170955538	0	10.8	8.1	12.9283924359043	0	0	0	0	0	6517608.57156912	21.1077736588533
Massachusetts	2010	67.9	1.34645669962961	0	10.6	8.3	12.9630311496538	0	0	0	0	0	6566426.53449766	13.2032634702993
Massachusetts	2011	65.9	1.56044919334744	0	10.6	7.3	12.9802540811191	0	0	0	0	0	6613144.49966993	18.8776213183799
Massachusetts	2012	65.7	1.71623392089049	0	11.3	6.7	13.0043223584731	1	1	1	0	0	6663153.46690416	20.0577219433505
Massachusetts	2013	63	1.85038443378047	0	11.9	6.7	13.0092402363965	1	1	1	0	0	6713939.42426233	20.3585136559241
Massachusetts	2014	59.6	1.95303720797018	1	13.6	5.7	13.0317494124775	1	1	1	0	1	6763647.38269836	26.6219539419262
Massachusetts	2015	54	2.05378096067587	1	11.5	4.8	13.0828621342607	1	1	1	1	1	6795886.35168126	27.6099276730235
Massachusetts	2016	47.1	2.22528719998406	1	9.6	3.9	13.1048172797649	1	1	1	1	1	6826017.33390136	26.707839464551
Massachusetts	2017	40.1	2.4086772214552	1	10.6	3.8	13.1265405592914	1	1	1	1	1	6863241.30636841	26.405478045412
Michigan	2006	80.2	0.103311933861698	0	13.3	7	12.9924220511936	0	0	0	0	0	10036081.6146179	15.2509829284957
Michigan	2007	85.6	0.181955525810769	0	10.8	7	12.9866541883444	0	0	0	0	0	10001284.6100236	15.8877700103307
Michigan	2008	89.9	0.343072572061484	0	13	8	12.9225280649056	0	0	1	0	0	9946889.60267107	16.6103090121947
Michigan	2009	91.6	0.47717459916466	0	14	13.7	12.8605242374608	0	0	1	0	0	9901591.59408567	17.8372849373399
Michigan	2010	96	0.572905250430742	0	15.5	12.6	12.9049109849284	0	0	1	0	0	9877535.58855558	19.0316368660521
Michigan	2011	98.8	0.648878408653913	0	15	10.4	12.9209943563251	0	0	1	0	0	9881521.5832214	19.6343393452942
Michigan	2012	100.7	0.742109378387955	0	13.7	9.1	12.9452858068486	0	0	1	0	0	9896930.57909374	18.4162464211406
Michigan	2013	98.9	0.823143170431353	0	14.5	8.8	12.9604671956055	0	0	1	0	0	9913349.57650666	19.1736361757672
Michigan	2014	98	0.877811426481941	1	14.8	7.2	12.9793716029764	1	0	1	0	0	9930589.57427383	21.4703438962049
Michigan	2015	90.5	0.952118998277756	1	12.8	5.4	13.0243972947774	1	0	1	0	0	9932573.5723227	22.7359306696164
Michigan	2016	84.9	0.976037359903409	1	11.1	5	13.0501480164316	1	0	1	0	0	9951890.5720589	23.3794305168055
Michigan	2017	74.2	1.08901058446826	1	12.7	4.6	13.0591860218533	1	0	1	0	0	9976447.57080567	21.1679699619897
Minnesota	2006	50.3	0.0425506571539342	0	8.2	4	12.5327955211316	0	0	0	0	0	5071743.05720556	11.3337419665327
Minnesota	2007	53.7	0.0735366297651821	0	9.3	4.6	12.5420541422725	0	0	0	0	0	5207200.83613763	11.5052169081943
Minnesota	2008	56.5	0.126434915655602	0	9.9	5.4	12.5451028417481	0	0	0	0	0	5247015.7990777	11.8142342946031
Minnesota	2009	58.6	0.170822326296302	0	11.1	7.8	12.5195298727898	0	0	0	0	0	5281200.76315534	13.0493753033163
Minnesota	2010	59	0.20684634592793	0	10.5	7.4	12.5525979232925	0	0	0	0	0	5310840.73577376	13.9530132634695
Minnesota	2011	60	0.259251527730209	0	10	6.5	12.5750656073977	0	0	0	0	0	5345665.70208301	16.0294301603985
Minnesota	2012	60.9	0.313097195599095	0	10	5.6	12.5923433813176	0	0	0	0	0	5376547.67804272	16.5746389284302
Minnesota	2013	58.3	0.354651037357762	0	12	5	12.6144668513635	0	0	0	0	0	5413690.63602424	16.7172796958828
Minnesota	2014	56.6	0.384161326752509	0	8.3	4.2	12.6396935399255	1	1	1	0	0	5451519.59387416	18.8701743133976
Minnesota	2015	52.1	0.405027774162718	0	7.8	3.7	12.6601100265802	1	1	1	1	0	5482500.56330186	21.3912540708839
Minnesota	2016	46.9	0.446659862974507	1	8.7	3.9	12.6784236924051	1	1	1	1	0	5523406.52139771	20.6565202016249
Minnesota	2017	41	0.542634744953551	1	9.2	3.4	12.6954899058468	1	1	1	1	0	5568152.47843857	20.4778856530298
Mississippi	2006	102.7	0.0863762118518444	0	20.6	6.5	11.4652180445726	0	0	0	0	0	2904978.0561156	21.5103866535306
Mississippi	2007	109.9	0.223004075710637	0	22.6	6.1	11.4973857580154	0	0	0	0	0	2928350.06678245	20.2685129851281
Mississippi	2008	113.2	0.441027655080108	0	18.1	6.6	11.5396483739835	0	0	0	0	0	2947806.07298619	20.633345613653
Mississippi	2009	117.3	0.650699901194073	0	23.1	9.5	11.4938149062689	0	0	0	0	0	2958774.07767699	20.9521916847992
Mississippi	2010	118.1	0.765453082552941	0	22.7	10.4	11.5035215992878	0	0	0	0	0	2970536.08095273	21.1916173228707
Mississippi	2011	117.2	0.838574143193248	0	17.4	10	11.4949816730655	0	0	0	0	0	2978470.08552995	21.787515711053
Mississippi	2012	121.8	0.932528886105579	0	22	9	11.5090640191753	0	0	0	0	0	2983767.08910332	21.8932497337272
Mississippi	2013	119.6	1.01079160109901	0	22.5	8.5	11.5118003392189	0	0	0	0	0	2988797.09399571	21.668946858818
Mississippi	2014	116.3	1.08769339735676	0	22.1	7.5	11.5178581066959	0	0	0	0	0	2990623.1001355	23.0220852710407
Mississippi	2015	110.9	1.18667520388711	0	19.1	6.4	11.5248927988479	0	0	0	0	0	2988693.10522594	24.9228611922537
Mississippi	2016	105.6	1.24101440453847	0	21.1	5.8	11.5258595792933	0	0	0	0	0	2988298.11035044	24.3071127965561
Mississippi	2017	92.9	1.32697727037274	0	18.3	5.1	11.5360261378471	0	0	0	0	0	2989663.11524358	23.8572098790255
Missouri	2006	80.5	0.0327524954736519	0	11.4	4.8	12.4581471379936	0	0	0	0	0	5775193.53150253	15.2895987885061
Missouri	2007	84.3	0.0624754996357095	0	12.8	5.1	12.4671938559085	0	0	0	0	0	5820185.5466581	14.7466239283431
Missouri	2008	86.8	0.119579212008407	0	13.3	6.1	12.4903336885068	0	0	0	0	0	5923914.26655495	14.8208043463142
Missouri	2009	88.5	0.185425936225729	0	15.5	9.3	12.4875627908836	0	0	0	0	0	5961086.2563175	14.9190718204462
Missouri	2010	91	0.254313467082911	0	14.8	9.6	12.5025197051001	0	0	0	0	0	5995974.24977447	15.5850049332461
Missouri	2011	91.6	0.326230896237681	0	15.4	8.5	12.4878113024169	0	0	0	0	0	6009639.25431399	16.4126066222817
Missouri	2012	95.4	0.374473658995023	0	15.2	6.9	12.5015796482062	0	0	0	0	0	6024079.25314175	16.282320311053
Missouri	2013	93.3	0.417189274628972	0	13.7	6.7	12.5174672330582	0	0	0	0	0	6040656.25186854	15.9074528418646
Missouri	2014	90.7	0.446399766681432	0	10.4	6.1	12.5235442450574	0	0	0	0	0	6056291.24786111	12.9022645270058
Missouri	2015	84.5	0.482538849718682	0	9.8	5	12.5488331528239	0	0	0	0	0	6071743.24245206	14.8755389836927
Missouri	2016	80.4	0.539215457788065	0	13	4.6	12.547820181883	0	0	0	0	0	6087201.23392696	16.0401116034794
Missouri	2017	71.8	0.625783256551735	0	11.1	3.8	12.5536522900773	0	0	0	0	0	6108610.22563005	15.9522678543271
Montana	2006	79.1	0.186917850622865	0	13.5	3.5	10.5068794694061	0	0	1	0	0	923138.156281008	8.82940131752969
Montana	2007	81.1	0.286693548994984	0	13	3.6	10.5714686410285	0	0	1	0	0	964706.04577447	8.46382213855828
Montana	2008	85.3	0.360639669767871	0	12.9	5.1	10.5737458420248	0	0	1	0	0	976415.046704803	8.3443003231208
Montana	2009	85.8	0.444638193378276	0	13.5	6.8	10.5420787167457	0	0	1	0	0	983982.04768654	8.74822913427278
Montana	2010	87.2	0.449327841965108	0	14	7.3	10.5864753966506	0	0	1	0	0	990722.048411521	10.8637521286679
Montana	2011	85.3	0.444720857749134	0	16.5	6.9	10.630028205035	0	0	1	0	0	997221.048377651	11.3834583150421
Montana	2012	87.7	0.568713023601493	0	13.4	6	10.6455629829693	0	0	1	0	0	1003754.04872037	11.5336211159053
Montana	2013	84.2	0.62848716891544	0	14.5	5.4	10.6548556954049	0	0	1	0	0	1013564.04952431	11.908493871266
Montana	2014	80.1	0.658396020082544	0	12	4.7	10.6674569011612	0	0	1	0	0	1021891.04957781	14.5430451149863
Montana	2015	73.3	0.602054502159769	0	11.9	4.2	10.6945141077244	0	0	1	0	0	1030503.04876776	12.6771021609005
Montana	2016	69.8	0.694326694967202	0	11.7	4.1	10.668914971276	0	0	1	0	0	1040863.04795488	19.9891608794076
Montana	2017	61.1	0.91655599905295	0	9.7	3.9	10.6954900706501	0	0	1	0	0	1053090.0468682	22.7199990861434
Nebraska	2006	64.3	0.0215603265817916	0	10.2	3.1	11.3710252223341	0	0	0	0	0	1616626.71795687	11.610696268333
Nebraska	2007	65.1	0.0373744017570891	0	9.9	3	11.4062125171651	0	0	0	0	0	1783439.91786723	11.5724106221684
Nebraska	2008	66.2	0.0550730439452307	0	10.6	3.3	11.4115595439474	0	0	0	0	0	1796377.9176322	11.5765724140465
Nebraska	2009	66.4	0.0792995833169994	0	9.9	4.6	11.4229627396391	0	0	0	0	0	1812682.91695028	12.0773461217433
Nebraska	2010	69	0.0897664804249596	0	10.2	4.6	11.4672051475466	0	0	0	0	0	1829535.91610723	12.3801587410008
Nebraska	2011	68.8	0.111943904147531	0	10.2	4.4	11.5280668143566	0	0	0	0	0	1840537.91556585	12.67971968912
Nebraska	2012	73.2	0.139208336491219	0	12.2	4	11.5353618757137	0	0	0	0	0	1853322.91515655	13.0934555621229
Nebraska	2013	71.3	0.152461605265512	0	11	3.8	11.5688424841239	0	0	0	0	0	1865413.91522613	11.3571925319638
Nebraska	2014	70.1	0.176977452362107	1	11.8	3.3	11.5830502438997	0	0	0	0	0	1879521.91400864	12.310008603384
Nebraska	2015	65.5	0.208731988851901	1	10.3	3	11.6103345527257	0	0	0	0	0	1891506.91358635	12.4372030229038
Nebraska	2016	62.8	0.244475131943895	1	9.6	3.1	11.6073878350873	0	0	0	0	0	1905923.91256765	12.3693577108052
Nebraska	2017	56.6	0.276850722560719	1	10.4	2.9	11.6253110633182	0	0	0	0	0	1917574.91217516	11.9514019236739
Nevada	2006	87.7	0.0320271889446981	0	9.5	4	11.8611050793701	0	0	1	0	0	2511522.32370103	6.91750526627073
Nevada	2007	90.2	0.0733101699872938	0	9.7	4.5	11.8656589838379	0	0	1	0	0	2589736.18575575	6.72857191188864
Nevada	2008	97	0.159858338175965	0	10.8	6.7	11.8292461350828	0	0	1	0	0	2642114.29206201	7.14481672275336
Nevada	2009	94	0.234472442556045	0	13	11.3	11.7557021955917	0	0	1	0	0	2684665.17061824	8.09322578422261
Nevada	2010	97.3	0.259394743402066	0	16.4	13.5	11.764488598826	0	0	1	0	0	2702464.17026822	9.80221495576007
Nevada	2011	100.3	0.285709686440978	0	15.5	13	11.7682535555472	0	0	1	0	0	2712799.16916683	10.8209483602991
Nevada	2012	98.9	0.319134954753174	0	15.8	11.2	11.7601214239874	0	0	1	0	0	2744566.16849581	11.08780292674
Nevada	2013	91.1	0.357940209622127	0	17.4	9.6	11.7626849369001	0	0	1	0	0	2776972.16819911	11.2350852898867
Nevada	2014	90.1	0.385845443232744	1	17	7.9	11.778473295709	0	0	1	0	0	2819012.16945017	18.1344623735282
Nevada	2015	85.4	0.399197373035668	1	13	6.8	11.8339801977256	0	0	1	0	1	2868666.17205339	18.2311746219531
Nevada	2016	80.7	0.422131565922457	1	10.1	5.7	11.8708316748592	0	0	1	0	1	2919772.17412452	20.1164738926919
Nevada	2017	73	0.459062919909044	1	13.7	5.1	11.9014621744801	0	0	1	0	1	2972405.17763961	20.2646463238137
New Hampshire	2006	75	0.156762975139314	0	5.4	3.4	11.0968846589647	0	0	0	0	0	1308389.30441148	8.53637564974943
New Hampshire	2007	78.5	0.267823394350537	0	5.8	3.5	11.0923757527071	0	0	0	0	0	1312540.30609405	8.49924573727277
New Hampshire	2008	81.7	0.498667721737441	0	7	3.9	11.0760912562211	0	0	0	0	0	1315906.30673606	8.91522646754403
New Hampshire	2009	81.5	0.727864387742422	0	7.8	6.2	11.0851312981036	0	0	0	0	0	1316102.30714983	9.74324178521118
New Hampshire	2010	81.6	0.953433806324418	0	6.6	5.8	11.1087024583827	0	0	0	0	0	1316777.30711052	10.289904823241
New Hampshire	2011	80.9	1.05129633755098	0	7.6	5.4	11.1077586312699	0	0	0	0	0	1319815.30843364	10.5443647485027
New Hampshire	2012	83.7	1.26432526628844	0	8.1	5.5	11.1226819188481	0	0	0	0	0	1323962.30988404	10.5773225679264
New Hampshire	2013	82	1.40890929616911	0	9	5.1	11.1414723173983	0	0	1	0	0	1326408.31108243	10.4940045060711
New Hampshire	2014	79.6	1.60842146655269	1	7.2	4.3	11.1534429547555	0	0	1	0	0	1333223.31527696	10.474805647005
New Hampshire	2015	74.8	1.88202102439439	1	7.3	3.4	11.1937257123978	0	0	1	0	0	1336294.31733329	13.6427858542862
New Hampshire	2016	64.3	2.10727296130706	1	6.4	2.9	11.2149454048646	0	0	1	0	1	1342373.31942296	14.2139429650246
New Hampshire	2017	52.8	2.37768832167179	1	6.6	2.7	11.226733218721	0	0	1	0	1	1349767.32263355	14.2333714379336
New Jersey	2006	54.7	0.171794163812446	0	8.8	4.7	13.1532682375668	0	0	0	0	0	8661679.5761731	10.1853231919585
New Jersey	2007	57.2	0.286782186449606	0	8.7	4.3	13.160801875274	0	0	0	0	0	8677885.57863344	10.4049316164019
New Jersey	2008	59.5	0.473574457763529	0	9.2	5.3	13.1713548607902	0	0	0	0	0	8711090.58432354	10.7505719720494
New Jersey	2009	59.9	0.642194519494505	0	9.3	9.1	13.1462703122057	0	0	0	0	0	8755602.59284977	11.4679835835389
New Jersey	2010	61	0.744715178019476	0	10.7	9.5	13.1523121534641	0	0	1	0	0	8799624.59933725	12.2980421929828
New Jersey	2011	61.5	0.813729733418534	0	11.4	9.3	13.1396064504296	0	0	1	0	0	8827783.60552456	13.3454688229043
New Jersey	2012	60.1	0.899638657576126	0	9.3	9.3	13.1610951248795	0	0	1	1	0	8845483.60943085	13.6735395007016
New Jersey	2013	58.3	0.977793118116618	0	11.1	8.2	13.1701908370316	1	1	1	1	0	8858362.6122095	13.865866790968
New Jersey	2014	57.2	1.02585226759655	1	11.3	6.8	13.1759398578512	1	1	1	1	0	8866780.61482562	17.1618500110305
New Jersey	2015	56	1.08017966829711	1	11.2	5.8	13.2076282321676	1	1	1	1	1	8870869.61663161	19.6718178462121
New Jersey	2016	52.6	1.13431868269329	1	9.4	5	13.2193330625496	1	1	1	1	1	8874516.61829141	18.9301455458116
New Jersey	2017	44.2	1.18751523890371	1	8.6	4.6	13.222623557504	1	1	1	1	1	8888543.61965446	18.8924745415209
New Mexico	2006	61.8	0.0735101391708083	0	16.9	4.2	11.3617190985224	1	0	0	0	0	1949853.47078379	20.6968728483281
New Mexico	2007	69	0.106578264231263	0	14	3.8	11.3750546082792	1	1	1	0	0	1977954.9002841	20.8842402528554
New Mexico	2008	71.4	0.233856320566963	0	19.3	4.5	11.394079131427	1	1	1	0	0	2010661.92634875	23.6154560040424
New Mexico	2009	75.3	0.368484529927081	0	19.3	7.5	11.3659385204215	1	1	1	1	0	2036801.92530341	24.706918001848
New Mexico	2010	81.9	0.501445343215619	0	18.6	8.1	11.3781416452376	1	1	1	1	0	2064587.92370285	26.7509581104846
New Mexico	2011	81.6	0.604553004186479	0	22.2	7.5	11.388358578173	1	1	1	1	0	2080394.92201754	26.8204228029098
New Mexico	2012	76.8	0.744753803713603	0	20.4	7.1	11.3805545415979	1	1	1	1	1	2087548.92186877	27.2272245864336
New Mexico	2013	71.4	0.783369327	0	21.7	6.9	11.3723805328203	1	1	1	1	1	2092791.92265336	24.3232753044003
New Mexico	2014	71.5	0.942073149992749	1	20	6.7	11.399064319971	1	1	1	1	1	2090341.92303979	32.5627035717385
New Mexico	2015	69.8	1.09096167009945	1	19.7	6.5	11.3730730993185	1	1	1	1	1	2090210.92353513	38.1830398314908
New Mexico	2016	65.1	1.21494478986103	1	17.8	6.6	11.3634668610295	1	1	1	1	1	2092788.92441757	41.6276192146621
New Mexico	2017	56.4	1.40898402178958	1	18.6	5.9	11.3796491647037	1	1	1	1	1	2093394.92455968	42.9294515988449
New York	2006	44.2	0.0994717124697511	0	14	4.5	13.9891101153846	0	0	0	0	0	19104315.7176759	21.6535404426288
New York	2007	46.1	0.173739418780989	0	14.5	4.6	13.9970136894791	0	0	0	0	0	19132019.7990884	21.1119813655782
New York	2008	48.4	0.308005783801409	0	14.2	5.4	13.9689199204597	0	0	0	0	0	19212119.7432297	21.2752927322699
New York	2009	49.5	0.478878414839702	0	15.8	8.3	14.0089665546145	0	0	0	0	0	19306748.2548672	23.0119325225283
New York	2010	51	0.592566329249044	0	16	8.6	14.0490857394242	0	0	0	0	0	19399760.7231048	24.398946138004
New York	2011	51.1	0.645750326720638	0	16	8.3	14.0464551102135	0	1	0	0	0	19498193.7739647	25.2053889520787
New York	2012	51.8	0.742928872539174	0	17.2	8.5	14.0949951224709	0	1	0	0	0	19574229.1591086	25.9431270933552
New York	2013	46.7	0.816753219130772	0	14.5	7.7	14.1023672980702	0	1	0	0	1	19627723.0680045	26.8734213625776
New York	2014	43.9	0.84997197425783	1	14	6.3	14.1357407847685	1	1	1	0	1	19656010.4403302	29.2606590213976
New York	2015	45.1	0.912974407953952	1	14.2	5.3	14.167577189325	1	1	1	0	1	19661092.1879262	33.6019055767966
New York	2016	42.7	0.987239147792378	1	11.9	4.9	14.1913770409867	1	1	1	0	1	19641271.3610076	30.9623475250223
New York	2017	37.8	1.08909265568167	1	13.4	4.7	14.2138562485559	1	1	1	0	1	19590402.0550444	30.8270038805709
North Carolina	2006	85.2	0.0304610062454512	0	13.8	4.7	12.9617929332144	0	0	0	0	0	8917269.43657887	14.8523034516169
North Carolina	2007	87.5	0.0635078621608409	0	15.5	4.7	12.9681850887153	0	0	0	0	0	9118036.41781307	14.5855187909415
North Carolina	2008	88.6	0.134011914181339	0	13.9	6.1	12.9908779351864	0	0	0	0	0	9309448.39957914	14.9800702490556
North Carolina	2009	89.3	0.232181154456551	0	16.9	10.6	12.9665354314318	0	0	0	0	0	9449565.38413014	15.8716813026122
North Carolina	2010	93.1	0.317843855526591	0	17.4	10.9	12.9762291720799	0	0	0	0	0	9574292.36742131	16.4760587924715
North Carolina	2011	93.5	0.379983609980201	0	15.4	10.3	12.9840355168372	0	0	0	0	0	9656753.35362806	16.7440971295795
North Carolina	2012	98.6	0.498605087897579	0	17.2	9.3	12.9935545302728	0	0	0	0	0	9749122.33747304	17.1696049490403
North Carolina	2013	96.7	0.630784982962511	0	18.6	8	13.0118250103623	1	1	0	0	0	9843598.32226543	15.2486960450288
North Carolina	2014	93.7	0.738193562532715	0	17.1	6.3	13.0374708555007	1	1	0	0	0	9933943.3072813	18.7036379971927
North Carolina	2015	88.4	0.917766883710896	0	15.3	5.7	13.0843937989595	1	1	0	0	0	10033078.2940961	19.6544251295605
North Carolina	2016	82.5	1.06187738785927	0	13.6	5.1	13.1042674639875	1	1	0	0	0	10156678.278782	19.6400673789578
North Carolina	2017	72	1.27392325174009	0	14.5	4.5	13.122121672566	1	1	0	0	0	10270799.2668537	20.3166832774951
North Dakota	2006	56	0.0510055172411026	0	11.4	3.2	10.2750964698749	0	0	0	0	0	598347.034806784	8.26565776952429
North Dakota	2007	59.3	0.0556491601405066	0	9.3	3.1	10.3420830401304	0	0	0	0	0	652822.071497112	8.06391328723603
North Dakota	2008	61.7	0.0957633238311008	0	11.8	3.2	10.4235646667462	0	0	0	0	0	657569.072174885	8.16522676707691
North Dakota	2009	60.3	0.144089624516399	0	10.9	4.1	10.4248211252936	0	0	0	0	0	664968.073319501	9.09156530840582
North Dakota	2010	63	0.15919578504895	0	12.2	3.8	10.51490790824	0	0	0	0	0	674710.074559909	9.75242020369739
North Dakota	2011	61.3	0.178142713913618	0	9.9	3.5	10.6447033951676	0	0	0	0	0	685136.076119191	9.7966515205902
North Dakota	2012	62.1	0.234513235733599	0	11.4	3.1	10.8463247872398	0	0	0	0	0	701116.077673238	9.53799491644892
North Dakota	2013	60.1	0.310147209317878	0	9.9	2.9	10.87717277701	0	0	0	0	0	721999.080670407	9.01017929151247
North Dakota	2014	58.1	0.382419110363594	1	9.7	2.7	10.9436519209709	0	0	0	0	0	737382.082532152	10.6853683584671
North Dakota	2015	53	0.386966119249586	1	10.7	2.8	10.8701092889961	0	0	0	0	0	754022.084842541	11.7342887755358
North Dakota	2016	47.8	0.435495004297919	1	11.1	3.1	10.7806760655802	0	0	1	0	0	754353.085013265	12.3255826226463
North Dakota	2017	41.5	0.481389714158806	1	11.3	2.7	10.7938023337817	0	0	1	0	0	755176.08562794	12.257857830295
Ohio	2006	87.7	0.0773428820737156	0	12.1	5.4	13.1802897819215	0	0	0	0	0	11481211.6666878	15.3780702439716
Ohio	2007	92.7	0.143810599075244	0	12.8	5.6	13.1822663268627	0	0	0	0	0	11500466.6598646	15.2181198191239
Ohio	2008	97.5	0.297664699404047	0	13.7	6.4	13.1726079082934	0	0	0	0	0	11515389.6544086	15.7510761032778
Ohio	2009	100.4	0.454167130389763	0	13.3	10.3	13.1334638128727	0	0	0	0	0	11528894.6505364	16.5380015571309
Ohio	2010	102.4	0.596003632300048	0	15.3	10.3	13.1564622779466	0	0	0	0	0	11539325.6471592	17.9158125205901
Ohio	2011	101.5	0.732016899077725	0	15.1	8.8	13.1909079192542	0	0	0	0	0	11543461.6477382	18.5904792557964
Ohio	2012	97.5	0.911035768993983	0	15.4	7.4	13.2008404909439	0	0	0	0	0	11548367.6470989	20.1503958306696
Ohio	2013	93.1	1.09837213443626	0	13.7	7.5	13.2201838817726	0	0	0	0	0	11576574.6429157	20.5543666943421
Ohio	2014	89.5	1.3295083778233	1	15.6	5.8	13.2578573852098	1	0	0	0	0	11602971.6377239	23.7219407988171
Ohio	2015	82.7	1.48326317040161	1	13.6	4.9	13.2772785321358	1	0	0	0	1	11617848.6352723	26.5052172817609
Ohio	2016	75.3	1.62851468353459	1	13.7	5	13.2864103056847	1	0	1	0	1	11635001.6315942	26.0205609032877
Ohio	2017	63.5	1.80123955012386	1	12.7	5	13.3032725379392	1	0	1	0	1	11664127.6273083	26.4248933985178
Oklahoma	2006	108.7	0.0326931482724718	0	15.2	4	11.932986124165	0	0	0	0	0	3458645.18943286	16.2668992707473
Oklahoma	2007	114.4	0.0957690259456051	0	13.4	4.1	11.9618910941769	0	0	0	0	0	3634348.33510461	17.0624230089075
Oklahoma	2008	111.3	0.214790487773287	0	13.6	3.7	12.0395976221011	0	0	0	0	0	3668975.326467	16.6915782496261
Oklahoma	2009	115	0.292853292503691	0	12.9	6.4	11.9408066109593	0	0	0	0	0	3717571.3159731	18.0864822523948
Oklahoma	2010	119.6	0.402138634650895	0	16.3	6.8	11.9773120947795	0	0	0	0	0	3759631.30553846	19.5336945778217
Oklahoma	2011	122.3	0.500240468500454	0	13.9	5.9	12.0329313288669	0	0	0	0	0	3787820.29706635	19.8751078136579
Oklahoma	2012	127.4	0.607018392021692	0	18	5.2	12.0638389258288	0	0	0	0	0	3818599.28869695	20.824406661744
Oklahoma	2013	123.3	0.692931598174381	0	14	5.3	12.0977806041569	1	0	0	0	0	3853204.28024134	21.1286641295166
Oklahoma	2014	110.9	0.788710705226629	0	17.3	4.5	12.1451828717172	1	0	0	0	0	3878366.27514907	18.8909967754491
Oklahoma	2015	104.4	0.856229240410423	0	14.2	4.4	12.0879606033896	1	0	0	0	1	3909830.26741217	19.3364009962831
Oklahoma	2016	97.9	0.966697993873769	0	14.6	4.8	12.0390291204051	1	0	0	0	1	3926768.26067323	16.893531157028
Oklahoma	2017	88.1	1.11174422913458	0	12.6	4.2	12.0719149496831	1	0	0	0	1	3932639.25768555	17.0229242222575
Oregon	2006	91	0.0789273278094084	0	11.8	5.3	12.0568088258738	0	0	1	0	0	3670883.17875957	10.8389452891852
Oregon	2007	95.5	0.11907155449337	0	12.8	5.2	12.0704729280126	0	0	1	0	0	3722417.17919857	10.102629554937
Oregon	2008	99.1	0.227344189325694	0	10.6	6.5	12.0736419461639	0	0	1	0	0	3768748.18107861	10.5204168599227
Oregon	2009	99.3	0.319351714642341	0	13.4	11.3	12.0381772946091	0	0	1	0	0	3808600.18666936	11.5386493724728
Oregon	2010	101.2	0.388860581670442	0	14.2	10.6	12.0462680814821	0	0	1	0	0	3837532.19107379	13.2056982177046
Oregon	2011	100.7	0.444924052705526	0	14.4	9.5	12.0662166013853	0	0	1	0	0	3871728.19613806	15.3918473499739
Oregon	2012	98.7	0.488351186430198	0	13.5	8.8	12.0696404782956	0	0	1	0	0	3899118.20204448	15.9759955521864
Oregon	2013	94.2	0.567089486437425	0	15.1	7.9	12.0799033867913	1	0	1	0	0	3922908.20620861	15.9381420203003
Oregon	2014	91.9	0.658165009088165	1	14.4	6.8	12.1131772975215	1	0	1	0	0	3964106.21040856	24.3047570987323
Oregon	2015	84.2	0.761768558976418	1	11.9	5.6	12.1765427416466	1	0	1	0	0	4016918.2147812	27.6442630474187
Oregon	2016	76.3	0.846628643135984	1	11.8	4.8	12.2230007676359	1	0	1	0	0	4091404.21610285	25.775962418147
Oregon	2017	66.1	1.0017013453377	1	10.2	4.1	12.2567866744718	1	0	1	0	0	4146592.21466825	24.3617806031511
Pennsylvania	2006	69.5	0.179979852398368	0	11.3	4.6	13.2784495165777	0	0	0	0	0	12510805.9040747	13.5388127178666
Pennsylvania	2007	73.7	0.304277388885579	0	10.4	4.4	13.3151747213947	0	0	0	0	0	12563933.8959806	13.5517791915066
Pennsylvania	2008	76.5	0.550913392630404	0	11	5.3	13.3334341452482	0	0	0	0	0	12612281.8812311	14.3966458100178
Pennsylvania	2009	78.1	0.765933936964864	0	11.1	8	13.3175073827495	0	0	0	0	0	12666854.8444865	15.2701719716129
Pennsylvania	2010	81	0.914958095746844	0	12.2	8.5	13.3432370915762	0	0	0	0	0	12711154.8103269	16.0740619071061
Pennsylvania	2011	81.7	1.01580869848908	0	12.6	7.9	13.3548555223908	0	0	0	0	0	12744579.7808742	16.8399763299162
Pennsylvania	2012	83.3	1.16827421529056	0	13.9	7.8	13.3712796212272	0	0	0	0	0	12766823.7514688	16.754672765674
Pennsylvania	2013	81.6	1.32276548893135	0	12.4	7.4	13.3885146150946	0	0	0	0	0	12776617.7311246	16.8809474937138
Pennsylvania	2014	79.9	1.48001144615083	0	12.5	5.9	13.410475478707	1	1	0	0	0	12789097.7122017	16.3817896636698
Pennsylvania	2015	75.5	1.59935239538165	1	12.3	5.3	13.4295155871516	1	1	0	0	1	12785755.6965239	19.38709953827
Pennsylvania	2016	69.5	1.75345157339614	1	11.1	5.4	13.4399040952965	1	1	1	0	1	12783534.6810208	21.6456888633157
Pennsylvania	2017	57.7	1.97090715906449	1	11.2	4.9	13.4459478006608	1	1	1	0	1	12790443.6716165	22.245150671932
Rhode Island	2006	78.7	0.326679869672506	0	10.5	4.9	10.8775739122226	0	0	1	0	0	1063095.8079791	17.6141195150767
Rhode Island	2007	82.2	0.537073721956604	0	9.5	5.2	10.8538726443527	0	0	1	0	0	1057314.80946648	17.3870606205341
Rhode Island	2008	82.9	0.895933158978203	0	12.7	7.8	10.8189896602903	0	0	1	0	0	1055002.80967165	17.3494293381156
Rhode Island	2009	82.5	1.22832358533078	0	13	11	10.8281518320927	0	0	1	0	0	1053645.81080764	17.2685133337003
Rhode Island	2010	82.7	1.42234767910673	0	13.6	11.2	10.8508755497477	0	0	1	0	0	1053937.81142277	18.8863854525982
Rhode Island	2011	82.5	1.49925231029375	0	13.4	11	10.8423049524042	0	0	1	0	0	1053535.81192116	19.336677263808
Rhode Island	2012	83.2	1.78624743838471	0	13.6	10.4	10.8520905738775	1	1	1	0	0	1054600.8125859	17.9339847376408
Rhode Island	2013	76.9	1.94498016691755	0	13.5	9.3	10.86462634363	1	1	1	1	0	1055121.81301692	16.9633834066577
Rhode Island	2014	72.8	2.21961144172908	1	11.3	7.7	10.8689302120899	1	1	1	1	0	1056016.81264269	24.5749625322422
Rhode Island	2015	65.7	2.37792430155318	1	11.8	6	10.9013755915913	1	1	1	1	1	1056172.81355827	26.2306659673691
Rhode Island	2016	60.3	2.61694098468545	1	11.4	5.2	10.9072797970633	1	1	1	1	1	1057062.8134866	26.8267725330501
Rhode Island	2017	51.2	2.84881156071739	1	12.2	4.4	10.9026513632188	1	1	1	1	1	1056485.81376933	29.5833769802735
South Carolina	2006	90.4	0.0804541764338559	0	11.2	6.4	12.0274148341307	0	0	0	0	0	4357847.10677196	18.0945315427549
South Carolina	2007	91.7	0.134353106961365	0	14.1	5.7	12.0570749661689	0	0	0	0	0	4444110.10287762	16.2917209520016
South Carolina	2008	94.1	0.228870146263356	0	14	6.8	12.0529411202936	0	0	0	0	0	4528996.10072894	16.242915648413
South Carolina	2009	95.8	0.295609544500087	0	13.7	11.2	12.0331528875393	0	0	0	0	0	4589872.09731181	16.7082872899288
South Carolina	2010	98.6	0.368642963255009	0	17	11.2	12.0464463017457	0	0	0	0	0	4635656.09637818	17.4840063211109
South Carolina	2011	96.8	0.417481221100548	0	19	10.6	12.0630813673803	0	0	0	0	0	4671422.09381029	18.6564265495161
South Carolina	2012	104	0.505801632929943	0	16.7	9.2	12.0746806769907	0	0	0	0	0	4717112.0942792	19.5862997398409
South Carolina	2013	103	0.59538577879663	0	15.9	7.6	12.0999494446614	0	0	0	0	0	4764153.09370177	16.3804199980791
South Carolina	2014	101.3	0.626466961265441	0	16.5	6.5	12.1292377910863	0	0	0	0	0	4823793.0918109	22.5706541096174
South Carolina	2015	95.1	0.709178150967045	0	14.3	6	12.1802864837335	0	0	0	0	0	4892253.08939506	24.6158509162104
South Carolina	2016	89.4	0.767165318592403	0	14.1	5	12.2133613574054	0	0	0	0	0	4958235.08677269	24.4754056494109
South Carolina	2017	79.3	0.849171471495243	0	15.6	4.3	12.2411867761463	0	0	0	0	0	5021219.08604873	24.7850426590881
South Dakota	2006	50	0.0039304084019265	0	10.7	3.1	10.4749572871471	0	0	0	0	0	649296.393410193	13.0404465712173
South Dakota	2007	49.9	0.0124789823650397	0	9.4	2.8	10.5326792801046	0	0	0	0	0	770415.38474595	12.9907797019541
South Dakota	2008	52.1	0.030952167079423	0	13.1	3.1	10.5684691437578	0	0	0	0	0	778265.377612748	13.0454097236474
South Dakota	2009	52.3	0.0418081758337863	0	14.1	4.9	10.5478755934744	0	0	0	0	0	807067.02282696	13.5849935631119
South Dakota	2010	54	0.071002797627362	0	13.2	5	10.5713782725132	0	0	0	0	0	816165.023583072	14.198106331136
South Dakota	2011	55.1	0.104815633849665	0	14.5	4.7	10.6534630482326	0	0	0	0	0	823484.024566397	14.2577421268511
South Dakota	2012	60.1	0.111710190743403	0	12.8	4.3	10.6792418421875	0	0	0	0	0	833496.025567381	14.1958542158151
South Dakota	2013	60.6	0.128733062565165	0	10.3	3.8	10.6929225477805	0	0	0	0	0	842270.026358715	13.9786103848474
South Dakota	2014	61.7	0.143665905116943	0	12.8	3.4	10.7017161013411	0	0	0	0	0	849088.027536565	12.315071768092
South Dakota	2015	59.1	0.160662482234802	0	13.9	3.1	10.7285815434859	0	0	0	0	0	853933.02836872	12.7934730316412
South Dakota	2016	54.8	0.17623219051328	0	14.5	3	10.7358773858088	0	0	0	0	0	862890.029097953	12.5181696543086
South Dakota	2017	49	0.205863822127177	0	10.4	3.2	10.7403002245987	0	0	0	0	0	873286.030261976	12.2589591866303
Tennessee	2006	124.8	0.10809693708135	0	14.9	5.2	12.4938416792863	0	0	0	0	0	6078988.15398878	20.8029673007634
Tennessee	2007	128.8	0.261959014261984	0	14.8	4.7	12.4840956015773	0	0	0	0	0	6165464.48897822	20.3690674798287
Tennessee	2008	132.9	0.547076358521512	0	15	6.6	12.4944273631351	0	0	0	0	0	6237052.55555441	20.4406913519856
Tennessee	2009	138.4	0.774887346497225	0	16.5	10.5	12.4826432508733	0	0	0	0	0	6295231.19980056	20.7052817316281
Tennessee	2010	140	0.986106916355527	0	16.7	9.7	12.4923800578676	0	0	0	0	0	6344239.04369458	20.8945054616591
Tennessee	2011	138.5	1.03932607868322	0	16.3	9	12.5164842765507	0	0	0	0	0	6386134.37700813	20.9415060746361
Tennessee	2012	136.1	1.19542446490896	0	18.6	7.8	12.555749459579	0	0	0	0	0	6439482.56537168	20.7006648161427
Tennessee	2013	127.1	1.50659808722394	0	18.1	7.8	12.56988497604	0	0	0	0	1	6481666.26707558	20.4622444439997
Tennessee	2014	121.3	1.82785263263182	0	17.3	6.6	12.5884635603474	1	0	0	0	1	6528754.4449453	21.7603862317283
Tennessee	2015	114.9	1.94708558522353	0	14.7	5.6	12.6391646046109	1	0	0	0	1	6578512.57140785	23.7551965448838
Tennessee	2016	107.5	1.89099242446208	0	14.9	4.7	12.6663355936757	1	0	0	0	1	6632583.41903078	25.7714780233444
Tennessee	2017	94.4	2.0801282101894	0	11.5	3.8	12.6798106002981	1	0	0	0	1	6696016.58771398	23.1611629807337
Texas	2006	66.8	0.0552270537317039	0	16.4	4.9	14.0020022838869	0	0	0	0	0	23359457.2375208	12.8815543772619
Texas	2007	71.2	0.0894084891294651	0	16.5	4.3	14.0579616331117	0	0	0	0	0	23798031.0451168	13.189653584429
Texas	2008	71.3	0.151384134640376	0	15.9	4.8	14.0873147102416	0	0	0	0	0	24275601.989139	13.2029489113083
Texas	2009	71.8	0.194336775959732	0	17.3	7.6	14.0181099915714	0	0	0	0	0	24768610.9653141	13.9743343224701
Texas	2010	73	0.229416592492985	0	18.4	8.1	14.0680570420666	0	0	0	0	0	25241461.1213314	14.8896686361228
Texas	2011	72	0.269460080614589	0	17.4	7.8	14.1206219658458	0	0	0	0	0	25644986.0188525	15.6866968649199
Texas	2012	73.4	0.308039897436106	0	17	6.7	14.1600777985945	0	0	0	0	0	26089474.340469	15.6493849440667
Texas	2013	70	0.341792748565536	0	16.8	6.3	14.2051011375835	0	0	0	0	0	26488168.7455229	13.7513483619322
Texas	2014	67	0.353314338893595	0	16.4	5.1	14.2326885397563	0	0	0	0	0	26976988.9041228	15.1597841853602
Texas	2015	59.8	0.359425536410212	0	14.7	4.4	14.2204019227074	0	0	0	0	0	27485456.6502618	15.6434605062253
Texas	2016	57.6	0.361641873510909	0	13.8	4.6	14.2081732036964	0	0	0	0	0	27937331.7639204	15.449554664612
Texas	2017	53.1	0.371916707456288	0	13.4	4.3	14.2514768324437	0	0	0	0	0	28322553.9181727	15.2128332797967
Utah	2006	87	0.18018636324914	0	9.3	3	11.6770052717894	0	0	0	0	0	2525496.33498511	8.10134361140159
Utah	2007	89.8	0.312129210114189	0	9.6	2.6	11.7278010436659	0	0	0	0	0	2597735.08446507	7.42682309971799
Utah	2008	91.3	0.540879979815682	0	7.6	3.6	11.7200153889995	0	0	0	0	0	2663017.77427747	7.47404553236183
Utah	2009	86.9	0.668351552012824	0	9.7	7.3	11.6893366059509	0	0	0	0	0	2723409.55073457	8.668362328116
Utah	2010	86.6	0.759856958901243	0	10	7.8	11.717803248752	0	0	0	0	0	2775322.34889236	9.00550041687294
Utah	2011	85.2	0.874905219365168	0	11	6.7	11.7513922523664	0	0	0	0	0	2814204.2652192	9.71229637414609
Utah	2012	84.5	0.963576737830991	0	11	5.4	11.7654025504366	0	0	0	0	0	2853455.14482756	9.88403703616827
Utah	2013	82.1	1.03596066295711	0	8.3	4.6	11.7901012500942	0	0	0	0	0	2897915.05348334	9.93454868554957
Utah	2014	78.8	1.07239327289696	0	10.2	3.8	11.8226643861065	1	1	0	0	0	2937386.94526731	10.5928073308252
Utah	2015	74.4	1.11637819345555	0	9.3	3.6	11.8689914711003	1	1	0	0	0	2982484.80624105	10.9374118592659
Utah	2016	70.4	1.1688116446425	0	8.6	3.4	11.9139845009024	1	1	0	0	0	3042600.59035236	10.9174142645377
Utah	2017	63.8	1.24270450238568	0	8.6	3.3	11.9530341248387	1	1	0	0	0	3103105.35819013	9.74320667811581
Vermont	2006	56.9	0.859515951399791	0	7.8	3.7	10.2032747266938	0	0	1	0	0	619104.275067128	20.4229625681499
Vermont	2007	56	1.1891234858788	0	9.9	4	10.1925671652898	0	0	1	0	0	619645.485729729	20.1653298175887
Vermont	2008	56.5	1.74169166412663	0	9	4.7	10.2121856620523	0	0	1	0	0	620325.642163404	21.9991636639211
Vermont	2009	54.5	2.08684772082343	0	9.4	6.6	10.2120060525397	0	0	1	0	0	621035.251910293	24.1858016027093
Vermont	2010	54.1	2.27875762194502	0	10.8	6.1	10.2472970690455	0	0	1	0	0	622109.603210009	25.9805362437379
Vermont	2011	53.6	2.02013461408428	0	11.6	5.5	10.2637880278336	0	0	1	0	0	623202.033776685	26.3629212030886
Vermont	2012	54.6	2.17485047805535	0	11.2	5	10.2711607928718	0	0	1	0	0	622345.772114984	26.9359097570554
Vermont	2013	52.2	2.32791397371631	0	8.7	4.4	10.2610788105832	1	1	1	1	0	622512.694352941	27.1288682232842
Vermont	2014	50.4	2.76623143725104	1	9.3	3.9	10.2632551617659	1	1	1	1	0	621541.992780111	29.309934951904
Vermont	2015	60.1	3.13533522251465	1	10.7	3.6	10.2877806696414	1	1	1	1	1	621495.904491245	32.0181393580622
Vermont	2016	58.6	3.47433017368088	1	9.6	3.2	10.3071508167324	1	1	1	1	1	619924.386091991	32.402968968642
Vermont	2017	50.5	4.06226343576291	1	10.2	3	10.3057876765437	1	1	1	1	1	620813.750727709	29.520874455029
Virginia	2006	67.2	0.067072823237092	0	8.6	3.1	12.950272737079	0	0	0	0	0	7600485.19499449	9.53913516577673
Virginia	2007	70.1	0.119216211931265	0	8.6	3	12.95949264186	0	0	0	0	0	7676699.21040318	9.36285640562508
Virginia	2008	73	0.217123469155359	0	10.3	3.9	12.9555929326651	0	0	0	0	0	7758990.80165568	9.59806451678791
Virginia	2009	74.1	0.312119934699994	0	10.7	6.7	12.9725234593233	0	0	0	0	0	7850578.34372298	10.261222111657
Virginia	2010	75.5	0.380118775790525	0	10.7	7.1	12.9945938998065	0	0	0	0	0	7947823.66042573	10.989377116537
Virginia	2011	76.6	0.450979091791095	0	11.4	6.6	12.9961043237693	0	0	0	0	0	8024074.87590637	11.2269678525489
Virginia	2012	79.6	0.55016261445638	0	10.6	6.1	13.005717195285	0	0	0	0	0	8108611.67730927	11.6737866476009
Virginia	2013	76.6	0.643994704275737	0	10.4	5.7	13.0108331276411	1	0	0	0	0	8175994.25125953	10.2976883419258
Virginia	2014	73.5	0.716691844827837	0	10.2	5.2	13.0108224017699	1	0	0	0	0	8234153.97089892	10.8857268490356
Virginia	2015	68.1	0.856783914247053	0	10.9	4.5	13.0450866374502	1	0	0	0	1	8284422.57373346	11.5151473942541
Virginia	2016	63.4	0.921393201063773	0	11.4	4.1	13.0544166690208	1	0	0	0	1	8332137.67058026	11.83114260335
Virginia	2017	52.9	0.947509173242221	0	10.3	3.7	13.0666970874391	1	0	0	0	1	8386057.06877808	12.1018840569444
Washington	2006	80.8	0.108203686147484	0	8	5	12.7718242450888	0	0	1	0	0	6370753.38690787	14.6033600737621
Washington	2007	84.4	0.18498473029339	0	10.2	4.7	12.8336112103425	0	0	1	0	0	6461587.38672233	13.9399345702534
Washington	2008	86.6	0.321461843471736	0	10.4	5.4	12.840576332745	0	0	1	0	0	6562231.39025667	14.4187243637111
Washington	2009	86.1	0.409618620239953	0	11.7	9.2	12.8272639249519	0	0	1	0	0	6667426.39384931	14.8397297547809
Washington	2010	85	0.479430638091622	0	11.5	10	12.8488616924621	1	1	1	0	0	6742902.39953793	16.5033827372143
Washington	2011	81.6	0.527986799269074	0	12.5	9.3	12.8657274790169	1	1	1	0	0	6821655.39931325	16.7972084771008
Washington	2012	78.7	0.614002305585702	0	11.6	8.1	12.9013757504142	1	1	1	0	0	6892876.39720315	16.7272314989709
Washington	2013	75.2	0.685172789993763	0	12	7	12.9290758445143	1	1	1	0	0	6962906.39335433	16.7694518548729
Washington	2014	74.2	0.731203306098926	1	12	6.1	12.9638295541367	1	1	1	0	0	7052439.39269379	22.486729039074
Washington	2015	69.8	0.79103841302309	1	11.4	5.6	13.0159873978494	1	1	1	0	0	7163543.39651341	24.3811495420517
Washington	2016	64.9	0.905220467264541	1	11	5.3	13.0493017417593	1	1	1	0	0	7294680.39974207	24.8096597145993
Washington	2017	57.2	1.03696964464819	1	9.9	4.7	13.0965619798365	1	1	1	0	0	7425432.40271259	24.77119446354
West Virginia	2006	129.9	0.126757172898594	0	15.3	4.9	11.0471666361539	0	0	0	0	0	1827912.33585937	17.362870860304
West Virginia	2007	135.1	0.295155699274354	0	14.8	4.6	11.0572389162528	0	0	0	0	0	1834052.3368882	17.143461581242
West Virginia	2008	145.5	0.615561395369539	0	14.5	4.3	11.0947606811151	0	0	0	0	0	1840310.33869486	17.6620786715282
West Virginia	2009	146.9	0.961239151126794	0	15.8	7.7	11.1014717612233	0	0	0	0	0	1847775.34073382	18.3018495217221
West Virginia	2010	143.1	1.29227940112076	0	16.9	8.7	11.1260487527583	0	0	0	0	0	1854214.34244163	18.8714422467608
West Virginia	2011	139.6	1.55138559509325	0	17.5	8.1	11.1539673035293	0	0	0	0	0	1856074.34354637	19.1166544830367
West Virginia	2012	136.9	2.06380525033101	0	16.7	7.5	11.1476277371692	0	0	0	0	1	1856764.34314013	19.0747854718273
West Virginia	2013	129	2.22817649067913	0	17.3	6.8	11.1535911886989	0	0	0	0	1	1853873.34319328	19.0634570706185
West Virginia	2014	126.4	2.642913928672	1	20.6	6.6	11.1476076125024	0	0	0	0	1	1849467.34245564	26.9311551420391
West Virginia	2015	111.3	2.95223061948337	1	14.5	6.7	11.1150558021966	0	0	0	0	1	1841996.34138055	29.2328948966666
West Virginia	2016	96	3.1792166278856	1	18	6.1	11.0966356491468	0	0	0	0	1	1830929.33930436	30.8913430273136
West Virginia	2017	81.3	3.4226183609022	1	17.3	5.2	11.1262053843558	0	0	1	0	1	1817048.33674785	30.4269554265562
Wisconsin	2006	64.7	0.0860166170833359	0	10.1	4.7	12.4749914618029	0	0	0	0	0	5577654.8330793	15.1933742764656
Wisconsin	2007	69.2	0.162682878439486	0	11	4.9	12.4821051050563	0	0	0	0	0	5610774.83233449	14.9240702042053
Wisconsin	2008	70.6	0.276313978371924	0	9.8	4.9	12.4668287979142	0	0	0	0	0	5640995.83084421	15.5085910360511
Wisconsin	2009	71.9	0.355759947207912	0	10.8	8.6	12.4624628946337	0	0	0	0	0	5669263.82755868	17.2232233319881
Wisconsin	2010	74.4	0.389116464040142	0	9.9	8.7	12.4861808167481	0	0	0	0	0	5690478.82736613	19.2396265582042
Wisconsin	2011	75.2	0.440614027647918	0	13.1	7.8	12.5022706383613	0	0	0	0	0	5704754.82457527	19.5885087184661
Wisconsin	2012	76.8	0.512560037218771	0	11.4	7	12.5221377078678	0	0	0	0	0	5719854.82112149	19.4698364877754
Wisconsin	2013	73.8	0.613585247122369	0	11	6.7	12.5336518459237	0	0	0	0	0	5736951.81966781	16.6531648064394
Wisconsin	2014	71.9	0.618928234341202	0	10.9	5.4	12.5552515191483	1	1	0	0	0	5751973.81937082	20.838009720403
Wisconsin	2015	67.5	0.636301992140463	0	11.4	4.6	12.5855395590537	1	1	0	0	0	5761405.81874956	20.8945171630075
Wisconsin	2016	62.2	0.650442133594449	0	10.7	4	12.6000310523904	1	1	0	0	0	5772957.81755311	20.670658562433
Wisconsin	2017	52.6	0.709667979296807	0	9.5	3.3	12.6080302685287	1	1	0	0	0	5792050.81800778	20.4579497515565
Wyoming	2006	79.9	0.0512642525173913	0	10	3.2	10.4907109832851	0	0	0	0	0	497442.150187381	11.7242909921614
Wyoming	2007	80.8	0.0969496760342133	0	10.9	2.8	10.5860100287902	0	0	0	0	0	533276.665945277	10.7615596886007
Wyoming	2008	81	0.180906306349281	0	10.1	3.1	10.7170052805262	0	0	0	0	0	544403.354352114	10.4711533707052
Wyoming	2009	81	0.255836567078044	0	9.2	6.3	10.5436975747078	0	0	0	0	0	558192.292958794	11.2031594120579
Wyoming	2010	80.4	0.291297800541684	0	9.6	6.4	10.5691562155561	0	0	0	0	0	562819.216949562	11.8866427169469
Wyoming	2011	78.2	0.36470976475951	0	10.7	5.8	10.599792005496	0	0	0	0	0	565551.076308607	11.9451959250962
Wyoming	2012	80.5	0.4053896051654	0	9.6	5.3	10.5566379188542	0	0	0	0	0	574580.593661162	11.661814653081
Wyoming	2013	81.5	0.534159157459281	0	11.8	4.7	10.5519543639511	0	0	0	0	0	580379.453709229	11.3830340009363
Wyoming	2014	80.9	0.607512188651927	0	9.7	4.1	10.5467459863351	0	0	0	0	0	580768.594590536	11.6925436074372
Wyoming	2015	75.4	0.66609527865787	0	9.8	4.3	10.4927845338565	0	0	0	0	0	583869.924410258	12.3934708167621
Wyoming	2016	71.1	0.689531981436763	0	10.9	5.3	10.4284072520277	0	0	0	0	0	582480.596713025	11.0063005870186
Wyoming	2017	64.8	0.872076526991461	0	12.4	4.2	10.4566197559858	0	0	0	0	0	577116.783244102	10.620992033695
